# Supplementary material for: Nanopore-Based Surveillance of Zoonotic Bacterial Pathogens in Farm-Dwelling Peridomestic Rodents
Source: Pathogens. 2021 Sep 13;10(9):1183. doi: 10.3390/pathogens10091183 (PMC8471018; doi:10.3390/pathogens10091183)
Supplement: Supplementary file 1 [file pathogens-10-01183-s001.zip]

Archive with 3 entries (2 files):
- Supplementary-re/
- Supplementary-re/supplementary _Table S2.v3.xlsx
- Supplementary-re/Supplementary_Table S1-re.xlsx
