# Supplementary material for: Nanopore-Based Surveillance of Zoonotic Bacterial Pathogens in Farm-Dwelling Peridomestic Rodents
Source: Pathogens. 2021 Sep 13;10(9):1183. doi: 10.3390/pathogens10091183 (PMC8471018; doi:10.3390/pathogens10091183)
Supplement: Supplementary file 1 [file pathogens-10-01183-s001.zip › Supplementary-re/supplementary _Table S2.v3.xlsx]

## Sheet: Sheet1
Nanopore Run	Farm ID	Larsen Lab ID	Species	Barcode Assigned
Run 1	A	CF-001	Mus musculus	BC 01
Run 1	A	CF-002	Mus musculus	BC 02
Run 1	A	CF-003	Mus musculus	BC 03
Run 1	A	CF-004	Mus musculus	BC 04
Run 1	A	CF-005	Mus musculus	BC 05
Run 1	A	CF-006	Mus musculus	BC 06
Run 1	A	CF-007	Mus musculus	BC 07
Run 1	A	CF-008	Mus musculus	BC 08
Run 1	A	CF-009	Rattus norvegicus	BC 09
Run 1	A	CF-010	Peromyscus maniculatus	BC 10
Run 1	A	CF-011	Mus musculus	BC 11
Run 2	B	WCROC-001	Peromyscus leucopus	BC 01
Run 2	B	WCROC-002	Microtis pennsylvanicus	BC 02
Run 2	B	WCROC-003	Microtis pennsylvanicus	BC 03
Run 2	B	WCROC-004	Peromyscus leucopus	BC 04
Run 2	B	WCROC-005	Peromyscus leucopus	BC 05
Run 2	B	WCROC-006	Mus musculus	BC 06
Run 2	B	WCROC-007	Mus musculus	BC 07
Run 2	B	WCROC-008	Mus musculus	BC 08
Run 2	B	WCROC-009	Mus musculus	BC 09
Run 2	B	WCROC-010	Mus musculus	BC 10
Run 2	B	WCROC-011	Mus musculus	BC 11
Run 2	B	WCROC-012	Peromyscus leucopus	BC 12
Run 3	A	CF-013	Mus musculus	BC 01
Run 3	A	CF-015	Mus musculus	BC 02
Run 3	A	CF-016	Mus musculus	BC 03
Run 3	A	CF-017	Mus musculus	BC 04
Run 3	A	CF-018	Mus musculus	BC 05
Run 3	A	CF-019	Mus musculus	BC 06
Run 3	A	CF-020	Mus musculus	BC 07
Run 3	A	CF-022	Mus musculus	BC 08
Run 3	A	CF-023	Mus musculus	BC 09
Run 3	A	CF-026	Mus musculus	BC 10
Run 3	A	CF-027	Mus musculus	BC 11
Run 4	B	WCROC-022	Mus musculus	BC 01
Run 4	B	WCROC-026	Mus musculus	BC 02
Run 4	B	WCROC-028	Mus musculus	BC 03
Run 4	B	WCROC-029	Microtis pennsylvanicus	BC 04
Run 4	B	WCROC-030	Microtis pennsylvanicus	BC 05
Run 4	B	WCROC-031	Peromyscus maniculatus	BC 06
Run 4	B	WCROC-033	Peromyscus leucopus	BC 07
Run 4	B	WCROC-037	Mus musculus	BC 08
Run 4	B	WCROC-038	Mus musculus	BC 09
Run 4	B	WCROC-042	Peromyscus maniculatus	BC 10
Run 4	B	WCROC-043	Mus musculus	BC 11
Run 5	C	RB 1	Rattus norvegicus	BC 01
Run 5	C	RB 2	Rattus norvegicus	BC 02
Run 5	C	RB 3	Rattus norvegicus	BC 03
Run 5	C	Rb 4	Rattus norvegicus	BC 04
Run 5	C	Rb 5	Peromyscus leucopus	BC 05
Run 5	C	Rb 6	Peromyscus leucopus	BC 06
Run 5	C	Rb 7	Peromyscus leucopus	BC 07
Run 5	C	Rb 8	Peromyscus leucopus	BC 08
Run 5	C	Rb 9	Rattus norvegicus	BC 09
Run 5	C	Rb 10	Blarina brevicauda	BC 10
Run 5	C	Rb 11	Peromyscus leucopus	BC 11
Run 5	C	Rb 12	Peromyscus leucopus	BC 12
Run 5	C	Rb 13	Peromyscus leucopus	BC 13
Run 5	C	Rb 14	Peromyscus leucopus	BC 14
Run 5	C	Rb 15	Peromyscus leucopus	BC 15
Run 5	C	Rb 16	Microtis pennsylvanicus	BC 16
Run 5	C	Rb 17	Blarina brevicauda	BC 17
Run 5	C	Rb 18	Rattus norvegicus	BC 18
Run 5	C	Rb 19	Peromyscus leucopus	BC 19
Run 5	C	Rb 20	Peromyscus leucopus	BC 20
