# Supplementary material for: Nanopore-Based Surveillance of Zoonotic Bacterial Pathogens in Farm-Dwelling Peridomestic Rodents
Source: Pathogens. 2021 Sep 13;10(9):1183. doi: 10.3390/pathogens10091183 (PMC8471018; doi:10.3390/pathogens10091183)
Supplement: Supplementary file 1 [file pathogens-10-01183-s001.zip › Supplementary-re/Supplementary_Table S1-re.xlsx]

## Sheet: Sheet1
Supplementary Table 1: Percentages of full-length 16S rRNA reads taxonomically assigned to bacterial genera per rodent and shrew species. Listed genera represent the top 15 of each rodent and shrew species, collectively.
Genus	M. musculus	R. norvegicus	Peromyscus spp.	Microtus sp.	B. brevicauda
Lactobacillus	27.75	22.03	37.67	23.94	3.49
Blautia	1.34	17.26	10.61	11.72	0
Ruminococcus	10.16	11.55	16.49	19.65	0
Streptococcus	1.21	7.88	3.42	0.13	0.43
Dorea	2.98	6.54	4.69	3.98	0
Oscillospira	2.29	3.916	3.38	7.68	0.14
Coprococcus	3.08	3.45	4.66	5.39	0.15
Faecalibacterium	1.43	3.285	1.4	3.75	0
Helicobacter	8.08	2.512	4.03	0.65	0
Prevotella	1.33	2.264	0.11	0.21	0
Roseburia	1.97	1.48	1.9	2.25	0
Bacteroides	7.68	1.42	0.24	0.98	0.09
Staphylococcus	3.57	1.73	0.15	0.38	0.09
Butyrivibrio	1.44	0.99	1.82	2.44	0
Clostridium	0.56	1.07	0.41	1.46	0.89
Peptostreptococcus	0.02	1.59	0.02	0.12	0
Mogibacterium	0.06	1	0.31	0.24	0
Christensenella	0	0	0	2.2	0
Anaerostipes	0.79	0.44	0.61	1.2	0
Lachnospira	0.58	1.18	0.58	1.18	0
Flexispira	1.46	0.46	0.9	0.84	0
Bacillus	1.34	0.23	0.22	0.13	0.15
Sulfurimonas	1.21	0.45	0.44	0.04	0
Enterococcus	1.13	0.29	0.11	0.05	2.14
Parabacteroides	2.37	0.24	0.05	0.28	0
Sulfuricurvum	0.74	0.36	0.72	0.06	0
Odoribacter	0.88	0	0.61	0.07	0
Mycoplasma	0.34	0	0.01	0.3	0
Treponema	0.01	0.05	0.19	0.46	0
Klebsiella	0.22	0.11	0.02	0.06	18.931
Salmonella	0.22	0.08	0.01	0.02	16.944
Erwinia	0.2	0.08	0.01	0.02	12.7
Serratia	0.2	0.08	0.01	0.04	15.836
Lactococcus	0.53	0.21	0.03	0	0.45
Yersinia	0.02	0	0	0	1.63
Enterobacter	0.02	0	0	0	1.586
Proteus	0.05	0	0	0	1.466
Plesiomonas	0.01	0	0	0	0.8
Pseudomonas	0.08	0	0.01	0.02	0.052
Vibrio	0.01	0	0	0	0.03
